# Supplementary material for: Weight Loss Barriers and Dietary Quality of Intermittent and Continuous Dieters in Women with a History of Gestational Diabetes
Source: Int J Environ Res Public Health. 2021 Sep 29;18(19):10243. doi: 10.3390/ijerph181910243 (PMC8508568; doi:10.3390/ijerph181910243)
Supplement: Supplementary file 1 [file ijerph-18-10243-s001.zip]

Archive with 2 entries (2 files):
- ijerph-1345270 Supplement S1_TDF_IJEPHR.pdf
- ijerph-1345270 Supplement S2_participant comments_IJEPHR.pdf
